# Supplementary material for: Fatty Acid Composition of Cannabis sativa, Linum usitatissimum and Camelina sativa Seeds Harvested in Lithuania for Food Use
Source: Foods. 2021 Aug 16;10(8):1902. doi: 10.3390/foods10081902 (PMC8394818; doi:10.3390/foods10081902)
Supplement: Supplementary file 1 [file foods-10-01902-s001.zip]

Archive with 1 entries (1 files):
- foods-1296089-supplementary.pdf
